# Supplementary material for: Distributive Conjugal Transfer in Mycobacteria Generates Progeny with Meiotic-Like Genome-Wide Mosaicism, Allowing Mapping of a Mating Identity Locus
Source: PLoS Biol. 2013 Jul 9;11(7):e1001602. doi: 10.1371/journal.pbio.1001602 (PMC3706393; doi:10.1371/journal.pbio.1001602)
Supplement: Table S2 — Donor and recipient boundary addresses as mapped to the reference sequence. Transconjugant clone name appears along the left margin. Strain nomenclature is based on the genomic location of the Km gene insertion (in Mb); thus, Km0.1 represents the mc2155 derivative with an insertion at coordinate 114 kb. A lower case subscript indicates transconjugants derived from independent crosses using the same parental donor. Donor segments are mapped as where the last consecutive recipient SNP is present (donor begin) to where the next consecutive recipient SNP is detected (donor end). The length of the intervening donor tract (donor size), the total amount of donor DNA in each transconjugant (total donor), and the length of recipient DNA separating adjacent donor tracts are shown (separation). The segments containing the selected kanamycin resistance gene are highlighted in green. Totals for the cohort appear at the bottom. Note that donor regions separated by less than 1 kb are boxed in blue highlights to indicate they may be due to multiple, internal recombination events of a larger transferred segment, or a single recombination modified by mismatch repair. (XLSX) [file pbio.1001602.s008.xlsx]

## Sheet: Sheet1
F1 strains
strain	donor begin	donor end	separation	donor size	total donor
Km6.4a	6362338	6490971	316683	128633
	6807654	6850658		43004	171637
Km0.1c	86298	90697	12396	4399
	103093	155568		52475	56874
Km0.1d	45884	61383	54395	15499
	115778	121581	1110	5803
	122691	123394	3701569	703
	3824963	3845142	5315	20179
	3850457	3882048	1423414	31591
	5305462	5320790		15328	89103
Km2.2a	1072141	1113645	601100	41504
	1714745	1761434	443779	46689
	2205213	2292370	25909	87157
	2318279	2406927	2657630	88648
	5064557	5097352	86647	32795
	5183999	5187962	490277	3963
	5678239	5699736		21497	322253
Km4.5b	671782	699744	101180	27962
	800924	837899	549405	36975
	1387304	1447555	2089252	60251
	3536807	3558199	695956	21392
	4254155	4482007	203357	227852
	4685364	4713234	184272	27870
	4897506	4908243	22476	10737
	4930719	5006096		75377	488416
Km3.8	2273685	2288266	51978	14581
	2340244	2364751	77320	24507
	2442071	2473666	15003	31595
	2488669	2506490	357110	17821
	2863600	2869043	813899	5443
	3682942	3713640	16327	30698
	3729967	3821520	1623231	91553
	5444751	5466283	6	21532
	5466289	5476949	634	10660
	5477583	5494382		16799	265189
Km0.1e	109011	173685	488628	64674
	662313	681110	137969	18797
	819079	916659	1288524	97580
	2205183	2272866	2576457	67683
	4849323	4927457	154983	78134
	5082440	5084169	17	1729
	5084186	5099170	44102	14984
	5143272	5188487	10125	45215
	5198612	5224876	2013	26264
	5226889	5249298		22409	437469
Km6.9c	1447078	1449995	13840	2917
	1463835	1468846	10232	5011
	1479078	1525355	13765	46277
	1539120	1549494	712458	10374
	2261952	2309984	6571	48032
	2316555	2353528	96071	36973
	2449599	2478744	3632945	29145
	6111689	6119766	172410	8077
	6292176	6305840	9	13664
	6305849	6335340	146584	29491
	6481924	6484117	294021	2193
	6778138	6904411	2732	126273
	6907143	6940613		33470	391897
Km3.2	2898578	2900229	12	1651
	2900241	2927976	1740	27735
	2929716	2930136	6977	420
	2937113	2987083	96440	49970
	3083523	3105565	239	22042
	3105804	3118824	484	13020
	3119308	3289724	6423	170416
	3296147	3372551	1598337	76404
	4970888	5020676	12680	49788
	5033356	5042715	9690	9359
	5052405	5224850	1736	172445
	5226586	5312853		86267	679517
Km6.9d	0	51315	54075	51315
	105390	134334	804401	28944
	938735	982121	4642397	43386
	5624518	5635192	38709	10674
	5673901	5693872	268648	19971
	5962520	5963800	487	1280
	5964287	5970709	4106	6422
	5974815	5976506	362677	1691
	6339183	6435251	70162	96068
	6505413	6508915	149055	3502
	6657970	6677092	105540	19122
	6782632	6786486	30821	3854
	6817307	6875228	42249	57921
	6917477	6944307	12589	26830
	6956896	6959102	3	2206
	6959105	6988209		29104	402290
Km0.1f	109011	211462	386594	102451
	598056	611874	522961	13818
	1134835	1138430	56326	3595
	1194756	1196730	26161	1974
	1222891	1266388	1502	43497
	1267890	1438512	1663	170622
	1440175	1457474	94616	17299
	1552090	1553923	18	1833
	1553941	1554373	176	432
	1554549	1555081	11585	532
	1566666	1574110	4625349	7444
	6199459	6258617	255947	59158
	6514564	6533222	4998	18658
	6538220	6556640	6314	18420
	6562954	6569259	26592	6305
	6595851	6624554	3991	28703
	6628545	6657179	114538	28634
	6771717	6844073	90379	72356
	6934452	6936485		2033	597764
Km6.9e	0	13811	19812	13811
	33623	36282	431018	2659
	467300	468010	27	710
	468037	468289	40	252
	468329	469548	177	1219
	469725	470400	125	675
	470525	470584	4	59
	470588	470770	99	182
	470869	470974	129	105
	471103	471329	17	226
	471346	479780	751	8434
	480531	491202	4790645	10671
	5281847	5293325	23852	11478
	5317177	5394651	170298	77474
	5564949	5665403	8171	100454
	5673574	5698591	236415	25017
	5935006	5938541	873635	3535
	6812176	6872369	3907	60193
	6876276	6911630	5850	35354
	6917480	6951833	28146	34353
	6979979	6988209		8230	395091
			Total donor	4297500
			Avg donor	358125
			Total Km	870085
			Unselected	3427415
