# Supplementary material for: Distributive Conjugal Transfer in Mycobacteria Generates Progeny with Meiotic-Like Genome-Wide Mosaicism, Allowing Mapping of a Mating Identity Locus
Source: PLoS Biol. 2013 Jul 9;11(7):e1001602. doi: 10.1371/journal.pbio.1001602 (PMC3706393; doi:10.1371/journal.pbio.1001602)
Supplement: Table S4 — Donor and recipient boundary addresses as mapped to the reference sequence for donor-proficient F1 strains and their recipient-proficient backcross derivatives. Transconjugant strain nomenclature, and column headings are the same as in Figure S2, with added columns in the F1 analysis for the number of donor segments (donor #), and the percentage of donor DNA transconjugant (% Donor). Backcross (BC) strain names are based on their parent; thus, Km0.1BC is derived from parent Km0.1. Six F1 derivatives were used for the backcross analysis, shown in the far right columns, adjacent to their parental strains. To emphasize the introgression, F1 segments of DNA that were transferred in the backcrosses are alternately colored blue or red. The same colors are used in the final backcross strain to indicate their origin. As above, the length, size, and percent of donor DNA in BC derivatives are indicated. The segment of DNA encoding the Km gene is also indicated (green shading), and a column listing the esx1 genes, if present in the BC strains, has been added. (XLS) [file pbio.1001602.s010.xls]

## Sheet: Sheet1
F1 Donor-proficient clones									Backcross Clones
	donor begin	donor end	separation	donor size	donor #	total donor	% donor		backcross	donor start	donor end	separation	size	esx1	total donor	% donor
Km0.1b	36983	203649	27494	166666	4	349621	5.00301		Km0.1BCa	36981	177664		140683	all esx	140683	2.01315
	231143	249280	578397	18137					Donor
	827677	950350	2765948	122673
	3716298	3758443		42145
Km1.4	10511	164838	73288	154327	7	270746	3.87433		Km1.4BC	10510	21339	109	10829		203979	2.9189
	238126	242574	1238939	4448					Donor	21448	22287	50832	839
	1481513	1520788	4198	39275						73119	164836	1317456	91717	all esx
	1524986	1575747	651	50761						1482292	1518486	118	36194
	1576398	1580553	4746855	4155						1518604	1520787	4198	2183
	6327408	6336541	1	9133						1524985	1587202		62217
	6336542	6345189		8647
Km6.4b	0	68808	5714	68808	10	271110	3.87953
	74522	121443	514577	46921
	636020	662281	28	26261
	662309	689228	142090	26919
	831318	838715	384159	7397
	1222874	1229937	3225035	7063
	4454972	4488530	1843744	33558
	6332274	6336541	1	4267
	6336542	6383752	601751	47210
	6985503	6988209		2706
Km6.9a	0	119788	1736	119788	14	850281	12.1674		Km6.9BCa	68107	71470	1426	3363		272685	3.90207
	121524	189569	5721558	68045					Recipient	72896	87307	15659	14411	0067- esxA
	5911127	5913050	7	1923						102966	119788	1736	16822	0079 - out
	5913057	5946654	268	33597						121524	189569	5721558	68045
	5946922	6171017	4	224095						5911127	5913050	7	1923
	6171021	6200769	25762	29748						5913057	5946654	268	33597
	6226531	6248364	203103	21833						5946922	5951818	783929	4896
	6451467	6457455	9693	5988						6735747	6739083	51	3336
	6467148	6498865	36	31717						6739134	6747026	89573	7892
	6498901	6626839	43638	127938						6836599	6954999		118400
	6670477	6676666	39197	6189
	6715863	6747027	89572	31164
	6836599	6963340	3354	126741
	6966694	6988209		21515
Km6.9b	49611	59431	12113	9820	14	781025	11.1763		Km6.9BCb	71543	73510	21439	1967		69964	1.00117
	71544	279693	597995	208149					Recipient	94949	100295	6239804	5346	0074 IS-5' of 0076
	877688	879026	3478	1338						6340099	6350566	34240	10467
	882504	915537	138942	33033						6384806	6412385	443080	27579
	1054479	1280456	2277751	225977						6855465	6868971	11844	13506
	3558207	3559847	1293151	1640						6880815	6891914		11099
	4852998	4862982	399	9984
	4863381	4918408	11	55027
	4918419	4932930	1308628	14511
	6241558	6335341	1201	93783
	6336542	6350565	34241	14023
	6384806	6412385	424003	27579
	6836388	6896629	10876	60241
	6907505	6933425		25920
Km5.7	0	132221	443875	132221	17	899549	12.8724
	576096	618919	618412	42823
	1237331	1290932	2099	53601
	1293031	1369646	88629	76615
	1458275	1504775	640305	46500
	2145080	2153449	391369	8369
	2544818	2556284	81001	11466
	2637285	2657783	2387656	20498
	5045439	5187120	426549	141681
	5613669	5671239	1636	57570
	5672875	5725861	50473	52986
	5776334	5898612	376069	122278
	6274681	6282193	445915	7512
	6728108	6749375	21105	21267
	6770480	6836339	98111	65859
	6934450	6936816	15456	2366
	6952272	6988209		35937
Km0.1a	0	35188	12639	35188	19	894668	12.8025		Km0.1BCb	80769	159858	481595	79089	3' 0060-out	109774	1.57085
	47827	55396	430	7569					Donor	641453	662281	6272169	20828
	55826	190633	110495	134807						6934450	6944307		9857
	301128	413213	160909	112085
	574122	662281	4398394	88159
	5060675	5151904	100749	91229
	5252653	5273114	3	20461
	5273117	5279452	2625	6335
	5282077	5342040	291	59963
	5342331	5344482	402	2151
	5344884	5346365	690	1481
	5347055	5408502	5241	61447
	5413743	5462048	709086	48305
	6171134	6186637	168336	15503
	6354973	6394862	145839	39889
	6540701	6615417	63	74716
	6615480	6616642	155676	1162
	6772318	6812777	121673	40459
	6934450	6988209		53759
Km0.8	9942	39277	22108	29335	20	904753	12.9469		Km0.8BC	787919	850452	1469111	62533		74921	1.07211
	61385	126469	26138	65084					Recipient	2319563	2331951		12388
	152607	159084	505636	6477											Avg % dnr	2.07971
	664720	850457	224135	185737
	1074592	1080438	1239126	5846
	2319564	2373700	115505	54136
	2489205	2550401	2444461	61196
	4994862	5002151	115914	7289
	5118065	5127008	45456	8943
	5172464	5224928	140141	52464
	5365069	5458939	1638	93870
	5460577	5472153	229996	11576
	5702149	5759725	89374	57576
	5849099	5897664	21208	48565
	5918872	5993049	9329	74177
	6002378	6071062	4972	68684
	6076034	6086500	379890	10466
	6466390	6497015	458386	30625
	6955401	6988108		32707
Km2.2b	15513	39748	22999	24235	29	1412015	20.2057
	62747	142160	1118	79413
	143278	203649	141776	60371
	345425	416753	753	71328
	417506	424092	371839	6586
	795931	804258	10660	8327
	814918	841414	6081	26496
	847495	870837	4528	23342
	875365	1021973	514334	146608
	1536307	1648033	218188	111726
	1866221	1867589	493	1368
	1868082	1882877	141526	14795
	2024403	2025085	57531	682
	2082616	2266699	1148	184083
	2267847	2318880	2120448	51033
	4439328	4441821	1635	2493
	4443456	4466513	651552	23057
	5118065	5127026	19415	8961
	5146441	5212098	801	65657
	5212899	5224928	627341	12029
	5852269	5906304	15672	54035
	5921976	6088494	1628	166518
	6090122	6119762	76991	29640
	6196753	6213552	85481	16799
	6299033	6336541	1	37508
	6336542	6362893	3	26351
	6362896	6374672	6649	11776
	6381321	6441636	1292	60315
	6442928	6529411		86483
Km4.5a	0	202798	29551	202798	37	1725293	24.6886
	232349	235243	1	2894
	235244	235675	742526	431
	978201	997010	219	18809
	997229	1059464	197	62235
	1059661	1064404	165292	4743
	1229696	1232245	527336	2549
	1759581	1812414	13953	52833
	1826367	1900589	258	74222
	1900847	1905783	135	4936
	1905918	1951545	23	45627
	1951568	2053235	1674	101667
	2054909	2104664	2261562	49755
	4366226	4457805	870	91579
	4458675	4545240	44	86565
	4545284	4545483	149	199
	4545632	4547198	36	1566
	4547234	4547714	126	480
	4547840	4608957	1063	61117
	4610020	4649496	126892	39476
	4776388	4804785	14375	28397
	4819160	4968546	258	149386
	4968804	4988889	7821	20085
	4996710	5020818	245156	24108
	5265974	5269618	173335	3644
	5442953	5556455	9003	113502
	5565458	5584311	35	18853
	5584346	5632534	324237	48188
	5956771	5982442	183662	25671
	6166104	6201015	69854	34911
	6270869	6295374	5284	24505
	6300658	6409297	30296	108639
	6439593	6465299	80230	25706
	6545529	6674201	42925	128672
	6717126	6727994	173793	10868
	6901787	6911630	30745	9843
	6942375	6988209		45834
		Total donor		8359061		Avg % dnr	11.9617
		Avg donor		837485
